# Supplementary material for: Procalcitonin Levels in ICU Patients with SARS-CoV-2-Associated Viral Sepsis
Source: J Clin Med. 2026 Apr 27;15(9):3339. doi: 10.3390/jcm15093339 (PMC13163896; doi:10.3390/jcm15093339)
Supplement: Supplementary file 1 [file jcm-15-03339-s001.zip]

Archive with 1 entries (1 files):
- jcm-4233088-supplementary.pdf
